# Supplementary material for: Linkage of methionine addiction, histone lysine hypermethylation, and malignancy
Source: iScience. 2022 Mar 25;25(4):104162. doi: 10.1016/j.isci.2022.104162 (PMC9010622; doi:10.1016/j.isci.2022.104162)
Supplement: Table S1. Genes with expression levels that are significantly different between methionine-addicted cancer cells and methionine-independent revertants in HCT 116, related to Table 1 [file mmc1.xls]

## Sheet: Supplemental Figure 3 - Two-fol
Gene name	Normalized counts HCT116-Parent	Normalized counts HCT116-Revertant	log2 Fold Change	p value
HBB	34.4607	0.957613	-5.16933	0.0191895
DDX3Y	43.8591	2.87284	-3.93231	0.0180514
TM4SF18	104.426	14.3642	-2.86193	0.00724074
TENM3	90.8509	14.3642	-2.66102	0.013115
RNY1	83.5411	17.237	-2.27697	0.0265557
IL32	106.515	32.5588	-1.70993	0.0415609
RNU4-2	135.754	44.0502	-1.62377	0.0320808
CA8	292.394	105.337	-1.47289	0.0107486
PTH2	151.418	57.4568	-1.39799	0.0421042
FAT4	290.305	123.532	-1.23268	0.0207735
DES	290.305	124.49	-1.22154	0.021426
PPM1N	265.243	121.617	-1.12497	0.0327985
FOLR1	418.75	201.099	-1.05818	0.0187732
AC022075.1	546.15	263.343	-1.05235	0.0121552
GLIS3	181.702	376.342	1.05047	0.0231289
KRT32	57.4345	147.472	1.36046	0.0478525
ITGBL1	57.4345	174.286	1.60146	0.0215227
AC254633.1	31.3279	119.702	1.93392	0.0231619
KRT81	33.4164	134.066	2.00431	0.0164234
APOBEC3G	9.39837	62.2448	2.72747	0.0268997
GAS1	5.22132	44.0502	3.07666	0.0366835
