# Supplementary material for: Linkage of methionine addiction, histone lysine hypermethylation, and malignancy
Source: iScience. 2022 Mar 25;25(4):104162. doi: 10.1016/j.isci.2022.104162 (PMC9010622; doi:10.1016/j.isci.2022.104162)
Supplement: Table S2. Genes with expression levels that are significantly different between methionine-addicted cancer cells and methionine-independent revertants in H460, related to Table 1 [file mmc2.xls]

## Sheet: Supplemental Figure 2 - Two (2)
Gene name	normalized counts H460-Parent	normalized counts H460-Revertant	log2 Fold Change	p value
PPP1R3G	97.0648	5.25422	-4.20738	0.00220912
DEPP1	70.8002	4.37852	-4.01522	0.00609816
AC092143.1	41.1098	3.50282	-3.55288	0.0301548
FGA	61.6647	12.2599	-2.33049	0.0497834
DKK3	85.6454	17.5141	-2.28985	0.0305833
PPFIA4	76.5099	16.6384	-2.20113	0.0416004
SDAD1P1	220.394	49.0394	-2.16807	0.00681642
ALKAL1	74.226	16.6384	-2.1574	0.0462717
FRAT1	113.052	27.1468	-2.05813	0.0269909
ANO1	251.226	62.175	-2.01458	0.00733936
HSD17B13	137.033	35.0282	-1.96793	0.0227283
ELF3	91.3551	24.5197	-1.89754	0.0485904
IFITM1	261.504	72.6834	-1.84713	0.00976001
LRG1	118.762	33.2768	-1.83548	0.0359261
ANKRD37	397.395	114.717	-1.79249	0.00569888
KCNU1	175.859	50.7908	-1.79177	0.0208653
AREG	307.181	91.0732	-1.75399	0.00927717
ZSWIM4	295.762	88.4461	-1.74156	0.0101241
ZC3H6	538.995	166.384	-1.69575	0.0046879
ATF3	451.066	140.113	-1.68675	0.00614016
NRN1	340.298	107.712	-1.65962	0.00990102
AC083809.1	223.82	73.5591	-1.60536	0.0210384
ORAI3	577.821	195.282	-1.56506	0.00606798
PCED1B	156.446	53.4179	-1.55026	0.0399707
MRC1	369.988	130.48	-1.50365	0.0129023
PTGS1	260.362	92.8246	-1.48794	0.0219764
ULBP1	404.246	146.243	-1.46687	0.0125813
KLF9	791.363	286.355	-1.46653	0.00556224
DAAM2	207.833	75.3105	-1.4645	0.0319013
LINC01694	439.646	169.887	-1.37177	0.0145668
JDP2	601.802	232.937	-1.36934	0.0100473
ECEL1	190.704	75.3105	-1.34041	0.0471202
CYP24A1	186.136	73.5591	-1.33938	0.0487395
HAL	431.653	171.638	-1.3305	0.0167026
SUCNR1	1307.52	525.422	-1.31528	0.00562987
IGFBP5	431.653	174.265	-1.30859	0.0177528
EGR1	477.33	197.033	-1.27655	0.0172321
PTPRB	589.24	243.446	-1.27525	0.0136019
ANO3	1460.54	606.863	-1.26706	0.00610388
TSC22D3	979.783	414.208	-1.24211	0.00911067
TLE2	252.368	106.836	-1.24013	0.0415718
SHANK1	420.233	179.519	-1.22705	0.0230683
ZNF831	405.388	174.265	-1.21802	0.0246943
KIAA0040	996.912	436.101	-1.1928	0.010578
DNM3	1135.09	500.027	-1.18272	0.00984765
KLHL24	1235.58	544.688	-1.18168	0.00925902
MAP3K14-AS1	267.214	118.22	-1.17652	0.0454939
CASZ1	446.498	197.909	-1.17381	0.0250934
NXPH4	1332.64	594.603	-1.16429	0.00931233
SEMA4B	3255.67	1455.42	-1.16152	0.00584264
RNF122	268.356	119.971	-1.16145	0.0470494
ADAMTSL4	391.685	176.892	-1.14682	0.0314768
NATD1	501.311	226.807	-1.14424	0.0241266
SLC6A9	303.756	137.486	-1.14363	0.0425968
FGG	1411.44	641.891	-1.13676	0.0098713
ESM1	1507.36	690.055	-1.12724	0.00978262
HCP5	342.582	157.627	-1.11993	0.0395756
TEP1	1307.52	602.484	-1.11784	0.011134
LTBP1	354.001	163.757	-1.1122	0.0389702
CITED2	4366.77	2022.88	-1.11016	0.00646613
GFPT2	1793.99	831.919	-1.10865	0.0094241
THSD7A	2680.13	1252.26	-1.09777	0.00805717
IL1A	1354.34	633.134	-1.097	0.0117176
HYAL1	718.279	339.773	-1.07997	0.0206733
FST	1654.67	782.879	-1.07968	0.0110004
KCNMB4	671.46	317.881	-1.07881	0.0220984
SERPINB11	5081.63	2418.69	-1.07106	0.00725642
PLAUR	2979.32	1429.15	-1.05982	0.00895325
CNTNAP1	1551.89	750.478	-1.04815	0.0128678
ABCA8	1611.28	782.879	-1.04134	0.012911
HDAC5	1007.19	491.27	-1.03575	0.0181135
UNC5D	401.962	196.158	-1.03504	0.0424775
FRY	2290.73	1120.9	-1.03115	0.0111839
ABCA7	2447.17	1199.71	-1.02842	0.0109765
FOS	493.317	243.446	-1.01891	0.0362004
HILPDA	3777.53	1865.25	-1.01807	0.00975355
CYP1B1-AS1	968.364	479.01	-1.01549	0.0200788
BCL3	1960.71	971.156	-1.0136	0.0129066
RAPGEF5	1147.65	572.71	-1.0028	0.0185573
CD274	448.782	224.18	-1.00135	0.0420465
SRSF6	11798.5	23664.1	1.0041	0.00784664
SRSF5	4097.27	8353.34	1.02769	0.00786401
LINC00641	264.93	549.066	1.05137	0.029542
DIO2	1899.04	3958.18	1.05957	0.00814504
SAMD11	283.201	622.626	1.13654	0.0198446
KBTBD8	279.775	662.908	1.24454	0.0132477
FAM174B	84.5034	217.175	1.36177	0.0383571
ZNF596	98.2067	254.83	1.37564	0.0299228
AHRR	98.2067	260.084	1.40509	0.0271259
ID4	197.555	557.823	1.49755	0.00769995
SHH	60.5227	199.661	1.722	0.0199898
CEND1	37.684	129.604	1.78209	0.0352327
AC097461.1	13.7033	73.5591	2.42438	0.0347424
MIR3682	0	21.0169	6.64462	0.0244694
