# Supplementary material for: Linkage of methionine addiction, histone lysine hypermethylation, and malignancy
Source: iScience. 2022 Mar 25;25(4):104162. doi: 10.1016/j.isci.2022.104162 (PMC9010622; doi:10.1016/j.isci.2022.104162)
Supplement: Table S3. Expression of genes related to protein methyltransferases in methionine-addicted cancer cells and their methionine-independent revertants, related to Table 1 [file mmc3.xlsx]

## Sheet: Sheet1
Gene name	HCT 116		H460
	log2 Fold Change (revertant / parent)	p value	log2 Fold Change (revertant / parent)	p value
KMT2A	0.216451	0.179497	-0.22593	0.400706
KMT2B	-0.178501	0.608181	-0.516128	0.100184
KMT2C	-0.0944811	0.729022	-0.250015	0.367445
KMT2D	0.240526	0.223455	-0.361029	0.22452
KMT2E	-0.00990192	0.947458	-0.0865333	0.742617
KMT2E-AS1	0.459992	0.467469	-0.0385227	0.950193
KMT5A	0.0998549	0.508334	-0.0151915	0.952745
KMT5B	0.0691484	0.645517	0.232331	0.412708
KMT5C	0.246627	0.354993	-0.245722	0.487022
PRDM2	-0.0909574	0.740888	-0.00622268	0.982335
PRDM5	-0.164598	0.591009	0.258577	0.450335
PRDM6	-0.553812	0.588005
PRDM8	-0.803041	0.386241	-0.440683	0.601958
PRDM10	0.124756	0.519233	-0.3317	0.288078
PRDM12	-1.01805	0.426452	-0.444366	0.709681
PRDM13			0.31531	0.440594
PRDM15	0.00482031	0.98427	-0.163429	0.617905
PRDM16			-0.246907	0.696686
SETD1A	-0.291126	0.124063	-0.0346298	0.898065
SETD1B	-0.1102	0.672728	0.0305279	0.918263
SETD2	-0.105746	0.477554	0.116972	0.65386
SETD4	0.149802	0.475033	0.264336	0.447399
SETD5	-0.00275826	0.984527	-0.22	0.42
SETD6	0.070086	0.722193	0.01	0.98
SETD7	-0.00755799	0.951956	0.255803	0.325392
SETD9	0.147649	0.550917	0.03	0.94
SETDB1	-0.186802	0.254163	-0.191935	0.475573
SETDB2	-0.0221607	0.925778	-0.278475	0.412179
SETMAR	-0.188812	0.376663	0.390935	0.220234
SMYD2	0.039688	0.806732	0.0981416	0.699589
SMYD3	-0.146409	0.432193	-0.164437	0.517941
SMYD4	-0.111032	0.59047	0.217453	0.467207
SMYD5	0.0999545	0.492998	0.21554	0.412123
SUV39H1	0.0870267	0.59655	0.0141729	0.95672
SUV39H2	-0.0795828	0.593669	0.398322	0.168376
EHMT1	0.0245961	0.861936	-0.0831831	0.744897
EHMT2	0.0717365	0.583944	0.0177711	0.943866
EZH1	0.106191	0.661353	-0.168253	0.605456
EZH2	-0.0117157	0.931719	0.400479	0.16319
ASH1L	-0.0126904	0.930942	0.0269526	0.913904
ASH2L	0.0645371	0.640937	-0.0542477	0.834005
DOT1L	0.150177	0.393961	-0.277583	0.325042
NSD1	-0.00672019	0.959549	0.0625073	0.801457
NSD2	-0.0584517	0.646182	-0.123974	0.621545
NSD3	0.0266101	0.849296	0.0386996	0.879203
N6AMT1	0.0378931	0.849728	0.414419	0.217812
EEF1AKMT1	0.0868054	0.710667	0.386312	0.305148
EEF1AKMT2	0.0851139	0.598056	-0.102292	0.716494
EEF1AKMT3	-0.0061638	0.98692	-0.249995	0.545362
EEF2KMT	-0.0232725	0.891606	-0.0496908	0.849857
METTL21A	0.0224643	0.903015	-0.100676	0.68869
ETFBKMT	0.134272	0.783075
CSKMT	0.0584748	0.861758	0.00726523	0.98575
CAMKMT	0.102888	0.681023	-0.0198032	0.948459
MECOM	0.0428335	0.878548	-0.0389234	0.909994
