# Supplementary material for: Linkage of methionine addiction, histone lysine hypermethylation, and malignancy
Source: iScience. 2022 Mar 25;25(4):104162. doi: 10.1016/j.isci.2022.104162 (PMC9010622; doi:10.1016/j.isci.2022.104162)
Supplement: Table S4. Expression of the genes for methyltransferases, other than protein methyltransferases, in methionine-addicted cancer cells and their methionine-independent revertants, related to Table 1 [file mmc4.xlsx]

## Sheet: Sheet1
Protein	Gene name	HCT 116		H460
		log2 Fold Change	p value	log2 Fold Change	p value
RNA methyltransferases	METTL1	0.0827306	0.619943	0.334732	0.256239
	METTL2A	0.0495812	0.730605	0.242572	0.372513
	METTL3	0.0733953	0.643808	0.132467	0.606505
	METTL4	-0.143201	0.495383	0.0597408	0.839308
	METTL5	-0.0652087	0.664852	0.165461	0.527594
	METTL13	-0.0100552	0.94123	0.281107	0.290832
	METTL14	0.00508233	0.972647	0.168209	0.542669
	METTL15	0.300376	0.0738185	-0.315768	0.25816
	METTL15P1	0.329596	0.740632
	METTL16	0.00389185	0.978583	0.220776	0.408627
	METTL17	0.221831	0.201919	0.0999514	0.703338
	ALKBH8	0.21259	0.262079	0.390778	0.206085
	NOP2	0.02	0.91	0.5	0.09
	NSUN2	0.145244	0.29298	0.3086	0.246825
	NSUN3	0.0308145	0.871428	0.070925	0.787429
	NSUN4	-0.012339	0.936796	-0.0400717	0.878497
	NSUN5	0.0744626	0.605536	-0.00624233	0.980223
	NSUN5P1	0.143916	0.621169	0.241377	0.438608
	NSUN5P2	0.177956	0.73502	-0.0610406	0.898011
	NSUN6	0.213364	0.387859	-0.185752	0.593369
	CMTR1	-0.0150103	0.920877	0.0222273	0.932108
	CMTR2	0.170631	0.287613	0.259703	0.364894
	RNMT	0.0461484	0.735086	0.0267248	0.915604
	BUD23	0.206917	0.152466	-0.185672	0.463577
	TRDMT1	-0.201729	0.344755	-0.0120787	0.969136
	TRMT1	0.170825	0.256967	0.0747406	0.772765
	TRMT1L	0.0738281	0.614641	-0.0297447	0.906856
	TRMT2A	0.251853	0.148265	0.0267037	0.918712
	TRMT2B	0.0570597	0.767376	-0.00763044	0.97544
	TRMT5	0.0815996	0.583282	0.275571	0.31391
	TRMT6	-0.00322637	0.984219	0.434605	0.133587
	TRMT10A	0.126876	0.531228	0.295103	0.349405
	TRMT10B	-0.344046	0.31398	0.423151	0.273571
	TRMT10C	-0.0827331	0.553588	0.55914	0.0716699
	TRMT11	0.431288	0.0791938	-0.256563	0.370016
	TRMT112	0.0602131	0.644139	0.0604399	0.80942
	TRMT12	0.00367861	0.983499	0.179998	0.566603
	TRMT13	0.0650354	0.734873	0.441067	0.162041
	TRMT44	0.0622314	0.754214	-0.333557	0.431382
	TRMT61A	0.130658	0.486491	0.934693	0.0152004
	TRMT61B	-0.0252012	0.897856	0.13481	0.626727
	MRM1	0.182575	0.411883	-0.0169243	0.952953
	MRM2	-0.00280842	0.984571	0.483886	0.103873
	MRM3	0.095261	0.543138	0.150701	0.562149
	FBL	0.0467941	0.708106	-0.00753155	0.975499
	EMG1	0.259731	0.129973	0.236674	0.38947
	FTSJ3	0.145831	0.297906	0.490591	0.095382
	PCIF1	-0.19579	0.238422	-0.287463	0.300588
	TGS1	-0.0694445	0.629107	0.371513	0.19832
	SPOUT1	0.0205094	0.889419	0.299358	0.280046
	HENMT1			-0.324473	0.543818
	BCDIN3D	0.172997	0.472864	0.406662	0.255314
	WDR4	0.137832	0.423812	-0.257882	0.340573
	ZCCHC4	0.0554	0.774464	0.0149544	0.959803
	LCMT2	-0.230098	0.331544	0.400585	0.186663
	TYW1	0.0554522	0.724053	0.34575	0.227611
	TYW3	0.191066	0.215082	0.380957	0.188647
DNA methyltransferases	DNMT1	0.133844	0.311388	-0.132828	0.5948
	DNMT3A	-0.177857	0.490187	-0.375448	0.295516
	DNMT3B	0.243622	0.221537	0.480266	0.233725
	DMAP1	0.0612429	0.748566	0.185125	0.531091
	MGMT	-0.108657	0.580636	-0.105406	0.715273
Protein carboxyl methyltransferases	PCMT1	0.0439411	0.738828	0.147698	0.561698
	PCMTD1	0.221649	0.310757	-0.5246	0.110463
	PCMTD2	-0.233854	0.163041	-0.129366	0.631147
	LCMT1	-0.0777627	0.638964	-0.00900309	0.972743
Protein arginine methyltransferases	PRMT1	0.0953656	0.451498	0.0753611	0.759084
	PRMT2	-0.0169289	0.902445	-0.128578	0.626485
	PRMT3	0.0909502	0.564811	0.142271	0.580259
	CARM1	0.0919402	0.487612	-0.249182	0.341364
	PRMT5	0.184938	0.184746	0.226751	0.377197
	PRMT5-AS1	-0.285432	0.827391	0.39464	0.684988
	PRMT6	-0.234162	0.235267	0.38661	0.176383
	PRMT7	0.117206	0.484661	0.170945	0.510589
	PRMT9	0.190302	0.461167	-0.0888354	0.789647
	NDUFAF7	0.233185	0.365015	-0.0602125	0.820907
Other protein methyltransferases	HEMK1	0.109349	0.601935	-0.141129	0.651798
	NTMT1	0.134604	0.387477	0.0999724	0.698628
	SETD3	0.107256	0.452505	0.159645	0.53435
Lipid and small molecule methyltransferases	COQ3	0.0836648	0.640669	0.0893609	0.756688
	COQ5	0.0296301	0.844419	-0.244263	0.3696
	PEMT	0.194373	0.312384	-0.095802	0.715037
	AS3MT			-0.453357	0.557067
	ASMTL	-0.11542	0.431212	-0.304703	0.271119
	CARNMT1	0.311753	0.0713797	0.204231	0.43444
	COMT	0.0855624	0.543536	-0.0655835	0.799709
	COMTD1	0.026924	0.887327	-0.0769826	0.767883
	GAMT	0.0204446	0.878005	-0.370591	0.211122
	LRTOMT	0.284104	0.305887	0.0755452	0.848095
	TPMT	0.0762967	0.646835	0.151815	0.584474
Protein demethylases	ALKBH4	-0.00676921	0.970443	0.390539	0.222622
	KDM1A	0.0850854	0.503821	0.00270461	0.991206
	KDM1B	-0.0394717	0.784813	-0.143705	0.592958
	KDM2A	0.0692199	0.619272	0.258425	0.336787
	KDM2B	-0.0292664	0.837419	-0.0689764	0.789357
	KDM3A	0.139278	0.359379	-0.616394	0.0573054
	KDM3B	0.0387017	0.7639	-0.107063	0.671137
	KDM4A	0.0384384	0.785426	-0.278754	0.31387
	KDM4B	-0.388105	0.0508607	-0.483857	0.123522
	KDM4C	0.0212492	0.921814	0.0685943	0.826914
	KDM4D	-0.0674476	0.843822	-0.0674657	0.935724
	KDM5A	-0.00287094	0.984253	0.0113561	0.963806
	KDM5B	0.120388	0.440843	-0.424366	0.142548
	KDM5C	-0.015244	0.909958	-0.158607	0.531088
	KDM5D			-0.242567	0.375043
	KDM6A	0.122395	0.493014	0.10618	0.693907
	KDM6B	-0.0548558	0.840751	-0.951252	0.0355378
	KDM7A	-0.579506	0.0207879	-0.685933	0.0783283
	HR	-0.327217	0.0980679	0.25505	0.343207
	JMJD1C	0.116292	0.41916	-0.140355	0.588015
	JMJD6	0.171359	0.285458	0.354275	0.211265
	PHF2	0.117201	0.484217	-0.287908	0.304678
	PHF8	0.0740394	0.643794	-0.0278742	0.91429
	RIOX1	-0.109403	0.681132	0.443414	0.143733
	RIOX2	0.172824	0.250722	0.285201	0.297128
	UTY			-0.153555	0.598052
RNA and DNA demethylases	ALKBH1	0.0745808	0.674558	0.261001	0.365225
	ALKBH2	-0.099174	0.560599	0.0929122	0.733028
	ALKBH3	-0.0510793	0.790768	0.0660002	0.820449
	ALKBH5	0.110414	0.438044	-0.136361	0.594964
	FTO	-0.00238025	0.986959	-0.201345	0.452139
Putative methyltransrases	NDUFAF5	0.245752	0.282348	0.273137	0.337214
	METTL2B	0.0300558	0.843537	0.0548027	0.836578
	METTL6	0.0260182	0.900918	0.415062	0.208287
	METTL7A	0.0498031	0.887766	-0.486062	0.421597
	METTL7B	-0.0819029	0.686643	0.296614	0.394302
	METTL8	0.155136	0.357036	0.15305	0.563626
	METTL9	-0.0202409	0.884838	-0.201186	0.429413
	METTL23	-0.188613	0.277941	-0.147058	0.591755
	METTL25	-0.398256	0.215481	0.657256	0.106386
	METTL26	0.0703089	0.671702	-0.0287618	0.911315
	METTL27	-0.207662	0.337872	-0.587168	0.253404
